# Supplementary material for: Longitudinal Characterization of a Neutralizing and Total Antibody Response in Patients with Severe COVID-19 and Fatal Outcomes
Source: Vaccines (Basel). 2022 Dec 1;10(12):2063. doi: 10.3390/vaccines10122063 (PMC9785259; doi:10.3390/vaccines10122063)
Supplement: Supplementary file 1 [file vaccines-10-02063-s001.zip]

Archive with 1 entries (1 files):
- vaccines-2025134-supplementary.pdf
